# Supplementary material for: Amino Alcohols from Eugenol as Potential Semisynthetic Insecticides: Chemical, Biological, and Computational Insights
Source: Molecules. 2021 Oct 31;26(21):6616. doi: 10.3390/molecules26216616 (PMC8587747; doi:10.3390/molecules26216616)
Supplement: Supplementary file 1 [file molecules-26-06616-s001.zip]

Archive with 1 entries (1 files):
- molecules-1405594-supplementary.pdf
